# Supplementary material for: Maternal Uniparental Isodisomy of Chromosome 6: A Novel Case of Teratoma and Autism Spectrum Disorder with a Diagnostic and Management Framework
Source: Genes (Basel). 2025 Apr 5;16(4):434. doi: 10.3390/genes16040434 (PMC12026494; doi:10.3390/genes16040434)
Supplement: Supplementary file 1 [file genes-16-00434-s001.zip]

Archive with 2 entries (2 files):
- genes-3522201-supplementary-Table S1.pdf
- genes-3522201-supplementary-Table S2.pdf
